# Supplementary material for: Real-World Data from a Refractory Triple-Negative Breast Cancer Cohort Selected Using a Clinical Data Warehouse Approach
Source: Cancers (Basel). 2021 Nov 21;13(22):5835. doi: 10.3390/cancers13225835 (PMC8616548; doi:10.3390/cancers13225835)
Supplement: Supplementary file 1 [file cancers-13-05835-s001.zip]

Archive with 1 entries (1 files):
- cancers-1404109-supplementary.pdf
